# Supplementary material for: The Gene Encoding the RCC1 (Regulator of Chromosome Condensation 1) Protein in Drosophila melanogaster and Homo sapiens
Source: Int J Mol Sci. 2025 Nov 21;26(23):11276. doi: 10.3390/ijms262311276 (PMC12691783; doi:10.3390/ijms262311276)
Supplement: Supplementary file 1 [file ijms-26-11276-s001.zip]

Archive with 1 entries (1 files):
- ijms-3888060-supplementary.pdf
